# Supplementary material for: Trend tests for the evaluation of exposure-response relationships in epidemiological exposure studies
Source: Epidemiol Perspect Innov. 2009 Mar 6;6:1. doi: 10.1186/1742-5573-6-1 (PMC2666731; doi:10.1186/1742-5573-6-1)
Supplement: Additional file 2 — R package bindosres. The R package bindosres which can be installed in R via "install packages from local zip files" [file 1742-5573-6-1-S2.gz]

Archive with 24 entries (18 files):
- bindosres
- bindosres/CHANGES
- bindosres/R
- bindosres/R/print.R
- bindosres/R/zzz.R
- bindosres/R/bindosres.test.R
- bindosres/R/paraboot.R
- bindosres/R/nonparaboot.R
- bindosres/R/helpers.R
- bindosres/R/simulations.R
- bindosres/R/anrakus.R
- bindosres/DESCRIPTION
- bindosres/man
- bindosres/man/confint.bindosres.Rd
- bindosres/man/bindosres.test.Rd
- bindosres/man/power.bindosres.Rd
- bindosres/man/paraboot.Rd
- bindosres/tests
- bindosres/tests/dataexamples.R
- bindosres/tests/pML.R
- bindosres/NAMESPACE
- bindosres/inst
- bindosres/inst/simulations
- bindosres/inst/simulations/sim1.R
