# Supplementary material for: Trend tests for the evaluation of exposure-response relationships in epidemiological exposure studies
Source: Epidemiol Perspect Innov. 2009 Mar 6;6:1. doi: 10.1186/1742-5573-6-1 (PMC2666731; doi:10.1186/1742-5573-6-1)
Supplement: Additional file 2 — R package bindosres. The R package bindosres which can be installed in R via "install packages from local zip files" [file 1742-5573-6-1-S2.gz › bindosres/CHANGES]

# $Id: CHANGES,v 1.7 2003/09/03 15:52:40 hothorn Exp $
	0.2-1 (03.09.2003)
	confints fixed
	0.2-0 (02.09.2003)
	power.bindosres added
	0.1-9 (27.08.2003)
	confints and power added
	0.1-8 (07.08.2003)
	corrected version of anrakus
	0.1-4 (28.07.2003)
	type = anrakus in simulations computes AIC based estimate
	0.1-3 (11.07.2003)
	make sure that bindosres.test gets the same cmatrix in
	nonparaboot
	0.1-2 (10.07.2003)
	Marcus contrasts possible
	`ctype' argument to `simulations' for choosing contrasts
