# Supplementary material for: Trend tests for the evaluation of exposure-response relationships in epidemiological exposure studies
Source: Epidemiol Perspect Innov. 2009 Mar 6;6:1. doi: 10.1186/1742-5573-6-1 (PMC2666731; doi:10.1186/1742-5573-6-1)
Supplement: Additional file 2 — R package bindosres. The R package bindosres which can be installed in R via "install packages from local zip files" [file 1742-5573-6-1-S2.gz › bindosres/R/print.R]

# $Id: print.R,v 1.6 2003/08/05 10:17:26 hothorn Exp $

print.estcontr <- function(x, ...) {
  cat(attr(x, "label"), ":\n")
  class(x) <- NULL
  attr(x, "label") <- NULL
  print(x$id)
  print(x$contrast)
}

print.paraboot <- function(x, ...) {
  cat(x$type, " bootstrap for estimating dose response relationship\n")
  cat("Valid bootstrap samples: ", x$B, "\n")
  print(x$naiveest)
  cat("\n")
  cat("Bootstrapped variability\n")
  print(x$naivevar)
  cat("\n")
  print(x$voteest)
  cat("\n")
}

print.simbindosres <- function(x, ...) {
  if (x$type != "anrakus") 
      cat("\nSimulations with ", x$type, " bootstrap\n\n")
  else
      cat("\nSimulations with ", x$type, " AIC based\n\n")
  cat("valid random samples: ", x$NSim, "\n")
  cat("success rates: \n")
  print(x$p)
  cat("sample sizes: \n")
  print(x$n) 
  cat("Power: ", x$power/x$NSim, "\n")
  cat("Naive estimation: \n")
  print(table(x$naive)/length(x$naive))
  cat("Bootstrap estimation: \n")
  print(table(x$voting)/length(x$voting))
}
