# Supplementary material for: Trend tests for the evaluation of exposure-response relationships in epidemiological exposure studies
Source: Epidemiol Perspect Innov. 2009 Mar 6;6:1. doi: 10.1186/1742-5573-6-1 (PMC2666731; doi:10.1186/1742-5573-6-1)
Supplement: Additional file 2 — R package bindosres. The R package bindosres which can be installed in R via "install packages from local zip files" [file 1742-5573-6-1-S2.gz › bindosres/R/bindosres.test.R]

# $Id: bindosres.test.R,v 1.12 2003/09/03 15:52:40 hothorn Exp $

###
### Test for a simple changepoint in binominal dose response data
###

### a generic for the test

bindosres.test <- function(x, ...)
    UseMethod("bindosres.test", x)

### we do not implement a default method

bindosres.test.default <- function(x, ...)
    stop("No method for class ", class(x), " implemented")

### deal with input of the form
### `bindosres(x, n, ...)'
### where x is the number of successes and n is the number of
### observations

bindosres.test.numeric <- function(x, n, type = c("Changepoint", 
                                   "Williams", "Marcus"), 
                                   cmatrix = NULL, alpha = 0.05, p.value =
TRUE, q.value = TRUE, ...) {
    bindosres(x = x, n = n, type = type, cmatrix = cmatrix, alpha = alpha, ...)
}

### deal with data.frame input: first column number of successes
### second column number of observations

bindosres.test.data.frame <- function(x, type = c("Changepoint","Williams",
                                      "Marcus"), 
                                      cmatrix = NULL, alpha = 0.05, 
                                      p.value = TRUE, q.value = TRUE, ...) {
    if (ncol(x) != 2) stop("x does not have 2 columns")
    bindosres(x = x[,1], n = x[,2], type = type, cmatrix = cmatrix, 
              alpha = alpha, p.value = p.value, q.value = q.value , ...)
}

### the same for matrix input

bindosres.test.matrix <- function(x, type = c("Changepoint","Williams",
                                  "Marcus"), 
                                  cmatrix = NULL, alpha = 0.05, 
                                  p.value = TRUE, q.value = TRUE, ...) {
    if (ncol(x) != 2) stop("x does not have 2 columns")
    bindosres(x = x[,1], n = x[,2], type = type, cmatrix = cmatrix, 
              alpha = alpha, p.value = p.value, q.value = q.value, ...)
}

### all functionality is implemented here

bindosres <- function(x, n, type = c("Changepoint","Williams", "Marcus"), 
                      cmatrix = NULL, alpha = 0.05, p.value = TRUE, 
                      q.value = TRUE, ...) {

   ### some sanity checks

   if (length(x) != length(n)) stop("length of x and n differ")

   if (!is.numeric(x)) stop("x is not a vector of integers")
   if (!is.numeric(n)) stop("n is not a vector of integers")

   if (any(x > n)) stop("x is not less than n")
   if (any(x < 0)) stop("negative values in x")
   if (sum(x) == 0) stop("all elements of x are zero")

   ### determine the number of doses
   k <- length(x)

   ### get or compute the contrast matrix

   if (is.null(cmatrix)) {
       type <- match.arg(type)
       cmatrix <- contrMat(n = n, type = type)
   } else {
       type <- "user specified"
   }

   if (ncol(cmatrix) != k) 
       stop("contrast matrix does not have ", k, " columns")

   nc <- nrow(cmatrix)

   ### compute the estimated success rates for each dose
   psingle <- x / n
   
   ### for speeding up the parametric bootstrap:
   ### compute all "static" values first and define
   ### a function in this environment which can be used
   ### later on doing only necessary things

   vparttwo <- cmatrix^2 %*% (1/n)
 
   teststats <- function(p, altn = NULL) {
       if (!is.null(altn)) {
           n <- altn
           vparttwo <- cmatrix^2 %*% (1/n)
       }
       T <- cmatrix %*% p
       ptotal <- sum((p * n)) / sum(n)
       T <- T / sqrt(ptotal * (1-ptotal) * vparttwo)
       as.vector(T)
   }

   ### the test statistics for the observed data

   stats <- teststats(psingle)
   STATISTIC <- max(stats)
   names(STATISTIC) <- "T"

   ### the correlation between the standardized statistics

   statscorr <- sig2corr(cmatrix %*% diag(1 / n) %*% t(cmatrix))

   ### if a p-value is requested, compute it here

   PVAL <- NA
   if (p.value) 
       PVAL <- 1 - pmvnorm(lower = -Inf,  
                           upper = rep(STATISTIC, nc), 
                           corr = statscorr, ...)

   ### if the alpha-quantile is requested, compute it here

   QVAL <- NA
   if (q.value) {
       qfct <- function(q, alpha) {
              lower <- rep(-Inf, nc) 
              upper <- rep(q, nc)  
              pmvnorm(lower = lower, upper = upper,corr = statscorr, 
                      ...) - alpha   
       }

       QVAL <- uniroot(qfct, lower=1, upper=5, alpha=1 - alpha)$root
       names(QVAL) <- "Quantile"
       attr(QVAL, "alpha") <- alpha
   }

   ### the estimator is the row of the contrast matrix which
   ### corresponds to the largest statistic
   ### return both the contrast itself as well as its row-number
   
   maxindx <- which.max(stats)
   if (length(maxindx) > 1) {
       maxindx <- maxindx[1]
       cat("non-unique maximum\n")
   }
   ESTIMATOR <- list(contrast = cmatrix[which.max(stats)[1],], 
                     id = which.max(stats))

   ### pretty printing

   if (!is.null(rownames(x)))
       names(ESTIMATOR$contrast) <- rownames(x)
   else
       names(ESTIMATOR$contrast) <- paste("Dose", 0:(k-1), sep = "")
   names(ESTIMATOR$id) <- "Contrast number"
   attr(ESTIMATOR, "label") <- "Estimated dose response relationship"
   class(ESTIMATOR) <- "estcontr"
   
   ### return everything which is needed for bootstrapping later

   RET <- list(statistic = STATISTIC,
               p.value = PVAL,
               q.value = QVAL,
               method = paste("Asymptotical Test for ", 
                              "Dose-Response Relationship using",
                              type, "contrasts"),
               estimate = ESTIMATOR,
               testfun = teststats,
               psingle = psingle,
               nobs = n,
               nsucc = x,
               cmatrix = cmatrix)
   class(RET) <- c("htest", "bindosres")
   return(RET)
}

confint.bindosres <- function(object, parm, level = 0.95, ...) {
    
    ### inference for contrasts specified in parm
    if (!missing(parm)) stop("parm ignored")
    nsucc <- object$nsucc
    nobs <- object$nobs
    cmatrix <- object$cmatrix

    ### simultaneous one-sided confidence intervals

#x <- c(4, 21, 28, 15, 12)
#n <- c(44,95, 87, 41, 58)
#a <- cumsum(x)/cumsum(n)
#b <- cumsum(rev(x))/cumsum(rev(n))
#b <- b[1:4]
#a <- a[1:4]
#b - rev(a)

    ps <- (cumsum(nsucc)/cumsum(nobs))[1:(length(nsucc)-1)]
    psstar <- (cumsum(rev(nsucc)) / cumsum(rev(nobs)))[1:(length(nsucc)-1)]
    p <- sum(nsucc)/sum(nobs)
    
    cm <- apply(cmatrix, 1, function(x) sum(x^2/nobs))

    if (!is.null(object$q.value))
        ci <- cbind((psstar - rev(ps)) - 
                    object$q.value * sqrt(p*(1-p)*cm), Inf)
    else
        stop("Cannot compute confidence interval: quantile missing")

    ### a <- (1-level)/2
    a <- c(1-level, 0)
    pct <- paste(round(100*a, 1), "%")
    colnames(ci) <- pct
    rownames(ci) <- rownames(cmatrix)
    return(ci)
}

power.bindosres <- function(n, p, alpha = 0.05, 
                            type = c("Changepoint"), ...) {
    if (any(p < 0 | p > 1)) stop("p is not from (0,1)")
    if (length(n) != length(p)) stop("length differ")
    type <- match.arg(type)
    cmatrix <- contrMat(n = n, type = type)

    q <- nrow(cmatrix)

    ### ist das so???
    phat <- sum(p*n)/sum(n)

    varnull <- apply(cmatrix, 1, function(x) sum((x^2)/n)) * (phat*(1-phat))

    pvar <- apply(cmatrix, 1, function(x) sum(x^2 * (p*(1-p)/n))) / varnull
    pexp <- cmatrix %*% p / sqrt(varnull)
  
    statscorr <- sig2corr(cmatrix %*% diag(1 / n) %*% t(cmatrix))

    qfct <- function(q, alpha) {
              lower <- rep(-Inf, length(pvar))
              upper <- rep(q, length(pvar))
              pmvnorm(lower = lower, upper = upper,corr = statscorr,
                      ...) - alpha
    }
                                                                                
    QVAL <- uniroot(qfct, lower=1, upper=5, alpha=1 - alpha)$root

    ### ist das hier richtig???

    limits <- as.vector((QVAL - pexp) * (1/sqrt(pvar)))
    1 - pmvnorm(lower = -Inf, upper = limits, corr = statscorr, ...)
}
