# Supplementary material for: Trend tests for the evaluation of exposure-response relationships in epidemiological exposure studies
Source: Epidemiol Perspect Innov. 2009 Mar 6;6:1. doi: 10.1186/1742-5573-6-1 (PMC2666731; doi:10.1186/1742-5573-6-1)
Supplement: Additional file 2 — R package bindosres. The R package bindosres which can be installed in R via "install packages from local zip files" [file 1742-5573-6-1-S2.gz › bindosres/R/paraboot.R]

# $Id: paraboot.R,v 1.7 2003/06/27 09:10:08 hothorn Exp $

### parametric bootstrap for changepoint estimation

### a generic for parametric bootstrapping

paraboot <- function(x, ...)
   UseMethod("paraboot")

### we do not use the default method

paraboot.default <- function(x, ...)
    stop("No method for class ", class(x), " implemented")

### a method for objects return by `bindosres.test'

paraboot.bindosres <- function(x, B = 1000, usequantile = FALSE,...) {

    ### x is an object of class `bindosres' which was computed 
    ### using `bindosres.test'

    ### organize the estimated proportions and number of observations

    parameter <- data.frame(cbind(x$psingle, x$nobs))
    colnames(parameter) <- c("prob", "nobs")
    randomsample <- c()

    ### create B random samples from (..., Bin(p_i, n_i), ...),
    ### i = 1, ..., length(x$psingle)

    randomsample <- apply(parameter, 1, function(para) {
                            rbinom(n = B, size = para["nobs"], 
                                            prob = para["prob"])
                    })

    ### if usequantile == TRUE we consider bootstrap samples with
    ### significant tests statistics (that is: max(stats) > x$q.value) 
    ### for estimation only
    ### otherwise, every bootstrap sample is used.
    ### Attention: we check if NO event was observed at all
    ### and don't care about those samples.

    if (usequantile) {
        loopfun <- function(y) {
            if (sum(y) == 0) 
                return(NA)
            stats <- x$testfun(y/x$nobs)
            if (max(stats) < x$q.value)
                return(NA)
            else 
                return(which.max(stats))
        }
    } else {
        loopfun <- function(y) {
            if (sum(y) == 0)
                return(NA)
            which.max(x$testfun(y/x$nobs))
        }
    }

    ### ok, compute max of the statistics for very bootstrap sample
    ### loopfun returns NA is all obs == 0 or max(stats) n.s.

    estcontr <- apply(randomsample, 1, loopfun)

    ### the number of failures

    Bpost <- B - sum(is.na(estcontr))

    ### the variability

    VAR <- table(estcontr)/Bpost

    ### majority voting and new estimated contrast and its
    ### row number

    whichbest <- as.integer(names(VAR))[which.max(VAR)][1]
    ESTIMATOR <- list(contrast = x$cmatrix[whichbest,], id = whichbest)

    ### pretty printing

    if (!is.null(rownames(x$psingle)))
       names(ESTIMATOR$contrast) <- rownames(x$psingle)
    else
       names(ESTIMATOR$contrast) <- paste("Dose", 0:(length(x$psingle)-1), 
                                           sep = "")
    names(ESTIMATOR$id) <- "Contrast number"
    attr(ESTIMATOR, "label") <- paste("Bootstrap estimated dose response", 
                                      "relationship")
    class(ESTIMATOR) <- "estcontr"

    ### return both the naive estimator and the bootstrap
    ### estimator

    RET <- list(naiveest = x$estimate, 
                naivevar = VAR,
                voteest = ESTIMATOR,
                B = Bpost, type = "Parametric")
    class(RET) <- "paraboot"
    return(RET)
}
