# Supplementary material for: Trend tests for the evaluation of exposure-response relationships in epidemiological exposure studies
Source: Epidemiol Perspect Innov. 2009 Mar 6;6:1. doi: 10.1186/1742-5573-6-1 (PMC2666731; doi:10.1186/1742-5573-6-1)
Supplement: Additional file 2 — R package bindosres. The R package bindosres which can be installed in R via "install packages from local zip files" [file 1742-5573-6-1-S2.gz › bindosres/R/nonparaboot.R]

# $Id: nonparaboot.R,v 1.6 2003/07/11 12:40:52 hothorn Exp $

### parametric bootstrap for changepoint estimation

### a generic for parametric bootstrapping

nonparaboot <- function(x, ...)
   UseMethod("nonparaboot")

### we do not use the default method

nonparaboot.default <- function(x, ...)
    stop("No method for class ", class(x), " implemented")

### a method for objects return by `bindosres.test'

nonparaboot.bindosres <- function(x, B = 1000, usequantile = FALSE, ...) {
    ### x is an object of class `bindosres' which was computed 
    ### using `bindosres.test'

    ### organize the estimated proportions and number of observations

    parameter <- data.frame(cbind(x$psingle, x$nobs))
    colnames(parameter) <- c("prob", "nobs")
    k <- nrow(parameter)
    randomsample <- c()

    ncontr <- nrow(x$cmatrix)

    ### NONparametric Bootstrap

    observedsample <- c()
    for (i in 1:nrow(parameter))
        observedsample <- rbind(observedsample, cbind(
            c(rep(0, round(parameter[i,2] - parameter[i,1]*parameter[i,2])), 
              rep(1, round(parameter[i,1]*parameter[i,2]))), 
            rep(i, parameter[i,2])))
    ntotal <- nrow(observedsample)

    ### draw bootstrap samples

    bootstrapsamples <- function()  {
        nevent <- rep(0, k)
        ndose <- rep(0, k)
        randomsample <- vector(length = B, mode = "list")
        for (b in 1:B) {
            j <- 1
            while (j != (k + 1)) {
                ### draw ntotal out of ntotal with replacement
                bindx <- sample(1:ntotal, replace = TRUE)
                ### the bootstrap sample
                thisbsample <- observedsample[bindx,]

                ### craete k x 2 table
                doses <- thisbsample[,2]
                j <- 1
                for (d in sort(unique(doses))) {
                    tindx <- (doses == d)
                    nevent[j] <- sum(thisbsample[tindx,1])
                    ndose[j] <- sum(tindx)
                    j <- j + 1
                }
                ### make sure that each dose appears at least once
                if (j == (k + 1)) {
                    thisrandom <- cbind(nevent, ndose)
                    randomsample[[b]] <- thisrandom
                } else {
                    cat("non-valid bootstrap sample, repeating ...\n")
                }
            }
        }
        randomsample
    }
  
    randomsample <- bootstrapsamples()

    p.value <- usequantile

    if (usequantile) {
        loopfun <- function(y) {
           if (sum(y[,1]) == 0 || nrow(y) != length(x$psingle))
                return(rep(NA, ncontr))  
           test <- bindosres.test(y[,1], y[,2], q.value = NULL, p.value =
                   TRUE, cmatrix = x$cmatrix, ...)
           if(test$p.value > 0.05)
               return(rep(NA, ncontr))  
           else
               return(test$testfun(y[,1]/y[,2]))
        }
     } else {
        loopfun <- function(y) {
            if (sum(y[,1]) == 0 || nrow(y) != length(x$psingle))
                return(rep(NA, ncontr))
            (x$testfun(y[,1]/y[,2], altn = y[,2]))
        }
    }

    ### ok, compute max of the statistics for very bootstrap sample
    ### loopfun returns NA is all obs == 0 or max(stats) n.s.

    estcontr <- sapply(lapply(randomsample, loopfun), function(a) a)
    names(estcontr) <- NULL

    ### the failures
    failed <- apply(estcontr, 2, function(a) all(is.na(a)))
    estcontr <- estcontr[,!failed]

    Bpost <- ncol(estcontr)

    ### the variability of the naive estimator

    VAR <- table(apply(estcontr, 2, which.max))/Bpost

    ### no majaority voting but which.max over the 
    ### mean of the statistics 

    whichbest <- which.max(apply(estcontr, 1, sum, na.rm = TRUE))[1]
    ESTIMATOR <- list(contrast = x$cmatrix[whichbest,], id = whichbest)

    ### pretty printing

    if (!is.null(rownames(x$psingle)))
       names(ESTIMATOR$contrast) <- rownames(x$psingle)
    else
       names(ESTIMATOR$contrast) <- paste("Dose", 0:(length(x$psingle)-1), 
                                           sep = "")
    names(ESTIMATOR$id) <- "Contrast number"
    attr(ESTIMATOR, "label") <- paste("Bootstrap estimated dose response", 
                                      "relationship")
    class(ESTIMATOR) <- "estcontr"

    ### return both the naive estimator and the bootstrap
    ### estimator

    RET <- list(naiveest = x$estimate, 
                naivevar = VAR,
                voteest = ESTIMATOR,
                B = Bpost, type = "Nonparametric")
    class(RET) <- "paraboot"
    return(RET)
}
