# Supplementary material for: Trend tests for the evaluation of exposure-response relationships in epidemiological exposure studies
Source: Epidemiol Perspect Innov. 2009 Mar 6;6:1. doi: 10.1186/1742-5573-6-1 (PMC2666731; doi:10.1186/1742-5573-6-1)
Supplement: Additional file 2 — R package bindosres. The R package bindosres which can be installed in R via "install packages from local zip files" [file 1742-5573-6-1-S2.gz › bindosres/R/helpers.R]

# $Id: helpers.R,v 1.1.1.1 2003/06/25 11:04:59 hothorn Exp $

sig2corr <- function(sigma) {
  if (!is.matrix(sigma)) stop("sigma is not a matrix")
  if (ncol(sigma) != nrow(sigma)) stop("sigma is not a square matrix")
  if (!all.equal(sigma, t(sigma))) stop("sigma is not symmetric")
  dummy <- matrix(1, ncol=ncol(sigma), nrow=nrow(sigma))
  dummy <- dummy/sqrt(diag(sigma))
  dummy <- t(t(dummy)/sqrt(diag(sigma)))
  corr <- dummy*sigma
  if (!all.equal(sum(diag(corr)), nrow(sigma))) stop("error in sig2corr")
  corr
}
