# Supplementary material for: Trend tests for the evaluation of exposure-response relationships in epidemiological exposure studies
Source: Epidemiol Perspect Innov. 2009 Mar 6;6:1. doi: 10.1186/1742-5573-6-1 (PMC2666731; doi:10.1186/1742-5573-6-1)
Supplement: Additional file 2 — R package bindosres. The R package bindosres which can be installed in R via "install packages from local zip files" [file 1742-5573-6-1-S2.gz › bindosres/R/simulations.R]

# $Id: simulations.R,v 1.10 2003/08/07 11:12:32 hothorn Exp $

### Simulation experiments

simulations <- function(p, n, NSim = 100, alpha = 0.05, 
                        type = c("para", "nonpara", "anrakus", "MLpattern"),
                        usequantile = TRUE,
                        sigonly = TRUE, status = TRUE, B = 500, 
                        ctype = c("Changepoint", "Williams", "Marcus")) {

    ### p is the expectation of the proportions and 
    ### n are the number of observations
    ### sanity checks

    if (length(p) != length(n)) stop("length of p and n differ")

    if (!is.numeric(p)) stop("p is not a vector of reals")
    if (!is.numeric(n)) stop("n is not a vector of integers")
    if (any(p < 0)) stop("negative values in p")
    if (any(p > 1)) stop("values greater equal 1 in p")
    if (sum(p) == 0) stop("all elements of p are zero")

    type <- match.arg(type)
    if (sigonly & (type == "anrakus" || type == "MLpattern"))
        stop("Anrakus estimation cannot be used with testing")

    ctype <- match.arg(ctype)

    power <- 0
    naive <- rep(0, NSim)
    voting <- rep(0, NSim)
    fail <- 0

    ### organize the parameters

    parameter <- data.frame(cbind(p, n))
    colnames(parameter) <- c("p", "n")
    rownames(parameter) <- paste("setup", 1:length(p), sep="")

    ### and create NSim simulation random sample 

    randomsample <- apply(parameter, 1, function(parou)
                      rbinom(n = NSim, size = parou["n"], 
                             prob = parou["p"]))

    ### create the changepoint contrast matrix

    cmatrix <- contrMat(n, ctype)

    ### compute  the quantile first

    quant <- bindosres.test(p * n, n, cmatrix = cmatrix)$q.value

    for (i in 1:NSim) {

        ### print the process if requested

        if (status && (i / 10 == floor(i / 10))) print(i)

        ### do not consider samples == 0

        if (sum(randomsample[i,]) == 0) {
            fail <- fail + 1
            next()
        }

        ### ok: test the current sample:
        ### p.value etc. not needed because
        ### we know the quantile already

        test <- bindosres.test(randomsample[i,], n, cmatrix = cmatrix,
                        p.value = FALSE, q.value = FALSE)
        test$q.value <- quant

        ### power simulation
  
        if (test$statistic > quant) power <- power + 1

        ### if sigonly == TRUE we consider significant samples only

        ce <- TRUE
        if (sigonly & (test$statistic < quant)) ce <- FALSE

        ### save the row-number of the estimated (naive or bootstrap)
        ### contrast in variables `naive' and `voting'
 
        if (ce) {
            ### estimation
            est <- switch(type, 
                "para" = paraboot(test, usequantile = usequantile, B = B),
                "nonpara" = nonparaboot(test, usequantile = usequantile, B = B),
                "anrakus" = anrakus(randomsample[i,], n, type = ctype),
                "MLpattern" = MLpattern(randomsample[i,], n)
            )
            if (type == "anrakus" || type == "MLpattern") {
                naive[i] <- est$estimate
                voting[i] <- NA
            } else {
                naive[i] <- est$naiveest$id 
                voting[i] <- est$voteest$id
            }
        } else {
            ### no significant statistic
            naive[i] <- voting[i] <- NA
        }
    }

    ### inform the user that some samples failed

    if (fail > 0) warning("some randomsamples contain zeros only")

    ### remove elements which correspond to non-signifikant tests

    naive <- naive[!is.na(naive)]
    voting <- voting[!is.na(voting)]

    ### and return everything needed

    RET <- list(p = p, n = n, power = power, naive = naive, 
                voting = voting, NSim = NSim - fail, type = type)
    class(RET) <- "simbindosres"
    return(RET)
}
