# Supplementary material for: Trend tests for the evaluation of exposure-response relationships in epidemiological exposure studies
Source: Epidemiol Perspect Innov. 2009 Mar 6;6:1. doi: 10.1186/1742-5573-6-1 (PMC2666731; doi:10.1186/1742-5573-6-1)
Supplement: Additional file 2 — R package bindosres. The R package bindosres which can be installed in R via "install packages from local zip files" [file 1742-5573-6-1-S2.gz › bindosres/R/anrakus.R]

# Anrakus ORIC 2003 for changepoint model k=3 only
# input number of cases and global numbers

MLest <- function(x, n) {
    if (length(x) != length(n)) stop("unequal length")

    rawp <- x/n
    k <- length(x)
    ML <- rep(0, k)
    for (i in 1:k) {
       wint <- c()
       for (s in 1:i)
           wint <- c(wint, min(cumsum(x[s:k])/ 
                               cumsum(n[s:k])))
       ML[i] <- max(wint)
    }
    ML
}

MLpattern <- function(x, n) {
    p <- MLest(x, n)
    ESTIMATOR <- 0
    if (length(unique(p)) == 1) ESTIMATOR <- 0
    if ((p[1] == p[2]) & (p[2] < p[3])) ESTIMATOR <- 1
    if ((p[1] < p[2]) & (p[2] == p[3])) ESTIMATOR <- 2
    if ((p[1] < p[2]) & (p[2] < p[3])) ESTIMATOR <- 3
    METHOD <- "MLpattern"

    RET <- list(method = METHOD,
                estimate = ESTIMATOR,
                type = "Marcus")
    class(RET) <- c("aicest")
    RET
}


### n! 
fact <- function(n) (lgamma(n + 1))

anrakus <- function(x, n, type = c("Changepoint", "Marcus")) {

  if (length(x) != 3) stop("this function is for k = 3 only")

  type <- match.arg(type)

  succ <- x ### sucesses
  nobs <- n ### trails

  p <- MLest(succ, nobs)
  allp <- sum(succ)/sum(nobs)
  rawp <- succ/nobs
  ss <- function(index) sum(succ[index])
  st <- function(index) sum(nobs[index])

  ### logicals coding for groups

  xyz <- c(TRUE,TRUE,TRUE)
  xy  <- c(TRUE,TRUE,FALSE)
  yz  <- c(FALSE,TRUE,TRUE)
  x   <- c(TRUE,FALSE,FALSE)
  y   <- c(FALSE,TRUE,FALSE)
  z   <- c(FALSE,FALSE,TRUE)

  foon <- function(x) fact(ss(x)) + fact(st(x) - ss(x))

  ssfact <-  fact(st(x)) + fact(st(y)) + fact(st(z))
  ssfact <- ssfact - (foon(x) + foon(y) + foon(z))

  oric0 <- ssfact + log(allp^ss(xyz) * (1 - allp)^(st(xyz) - ss(xyz)))
  oric0 <- oric0 - 1 

  p12 <- sum(succ[1:2])/sum(nobs[1:2])
  p3 <- p[3]
  if (p12 >= p3) p12 <- p3 <- allp

  oric1 <- ssfact + log(p12^ss(xy) * (1 - p12)^(st(xy) - ss(xy)) * 
                        p3^ss(z) * (1 - p3)^(st(z) - ss(z)))
  oric1 <- oric1 - 3/2

  p23 <- sum(succ[2:3])/sum(nobs[2:3])
  p1 <- p[1]
  if (p23 <= p1) p23 <- p1 <- allp

  oric2 <- ssfact + log(p23^ss(yz) * (1 - p23)^(st(yz) - ss(yz)) * 
                        p1^ss(x) * (1 - p1)^(st(x) - ss(x)))
  oric2 <- oric2 - 3/2

  rho <- asin(-sqrt((st(x) * st(z))/((st(x) + st(y))*(st(y) + st(z)))))
  foop <- function(x) rawp[x]^ss(x) * (1-rawp[x])^(st(x) - ss(x))

  oric3 <- ssfact + log(foop(x) * foop(y) * foop(z))
  oric3 <- oric3 - (2 + rho/pi)

  ESTIMATOR <- switch(type, "Changepoint" = which.max(c(oric0, oric1, oric2)) - 1,
                            "Marcus" = which.max(c(oric0, oric1, oric2, oric3)) - 1)
  METHOD <- "Anrakus AIC"

  RET <- list(method = METHOD,
              estimate = ESTIMATOR,
              type = type)
  class(RET) <- c("aicest")
  RET

}

print.aicest <- function(x, ...) {
  cat("\t",  x$method, ": ", x$type, "\n\n")
  cat("Estimate: ", x$estimate, "\n\n")
}
