# Supplementary material for: Trend tests for the evaluation of exposure-response relationships in epidemiological exposure studies
Source: Epidemiol Perspect Innov. 2009 Mar 6;6:1. doi: 10.1186/1742-5573-6-1 (PMC2666731; doi:10.1186/1742-5573-6-1)
Supplement: Additional file 2 — R package bindosres. The R package bindosres which can be installed in R via "install packages from local zip files" [file 1742-5573-6-1-S2.gz › bindosres/DESCRIPTION]

Package: bindosres
Title: Dose-Response Relationships for Binary Endpoints
Version: 0.2-1
Date: $Date: 2003/09/03 15:52:40 $
Author: Torsten Hothorn  <Torsten.Hothorn@rzmail.uni-erlangen.de>
Maintainer: Torsten Hothorn <Torsten.Hothorn@rzmail.uni-erlangen.de>
Description: Tests and estimation of dose-response relationships
Depends: R(>= 1.7.0), multcomp, mvtnorm
License: GPL
Packaged: Wed Jan 28 18:01:29 2009; hothorn
