# Supplementary material for: Trend tests for the evaluation of exposure-response relationships in epidemiological exposure studies
Source: Epidemiol Perspect Innov. 2009 Mar 6;6:1. doi: 10.1186/1742-5573-6-1 (PMC2666731; doi:10.1186/1742-5573-6-1)
Supplement: Additional file 2 — R package bindosres. The R package bindosres which can be installed in R via "install packages from local zip files" [file 1742-5573-6-1-S2.gz › bindosres/man/confint.bindosres.Rd]

\name{confint.bindosres}
\alias{confint.bindosres}
\title{ Confint Method of Trend Tests for Binary Variables }
\description{
  An experimental confidence interval for the contrasts in trend tests.
}
\usage{
\method{confint}{bindosres}(object, parm, level = 0.95, ...)
}
\arguments{
  \item{object}{ an object of class \code{bindosres}}
  \item{parm}{ nothing useful yet. }
  \item{level}{ confidence level }
  \item{\dots}{ additional arguments }
}
\details{
  Just experimental.
}
\value{
  The confidence intervals.
}
\note{ EXPERIMENTAL!!! }

\examples{
  x <- c(4, 21, 28, 15, 12)
  n <- c(44,95, 87, 41, 58)
  mytest <- bindosres(x, n)
  confint(mytest)
  x <- c(79, 48, 126, 86)
  n <- c(228, 149, 322, 158)
  mytest <- bindosres(x, n)
  confint(mytest)

}
\keyword{models}
