# Supplementary material for: Trend tests for the evaluation of exposure-response relationships in epidemiological exposure studies
Source: Epidemiol Perspect Innov. 2009 Mar 6;6:1. doi: 10.1186/1742-5573-6-1 (PMC2666731; doi:10.1186/1742-5573-6-1)
Supplement: Additional file 2 — R package bindosres. The R package bindosres which can be installed in R via "install packages from local zip files" [file 1742-5573-6-1-S2.gz › bindosres/man/bindosres.test.Rd]

\name{bindosres.test}
\alias{bindosres.test}
\alias{bindosres.test.data.frame}
\alias{bindosres.test.default}
\alias{bindosres.test.numeric}
\alias{bindosres.test.matrix}
\alias{bindosres}
\title{ Test dose response relationship for binary responses }
\description{
  An asymptotic test on a monotone increasing trend in success rates
}
\usage{
bindosres.test(x, ...)
\method{bindosres.test}{data.frame}(x, type = c("Changepoint","Williams",
                  "Marcus"),
                  cmatrix = NULL, alpha = 0.05,
                  p.value = TRUE, q.value = TRUE, ...)
\method{bindosres.test}{numeric}(x, n, type = c("Changepoint","Williams",
                  "Marcus"),
                  cmatrix = NULL, alpha = 0.05,
                  p.value = TRUE, q.value = TRUE, ...)
}
\arguments{
  \item{x}{ vector of successes or alternatively a data frame or matrix
            with two columns: the first counts the successes and the second 
            the number of observations. }
  \item{n}{ the vector of number of observations if \code{x} is a vector of
            successes. }
  \item{type}{ the type of contrasts to be used. }
  \item{cmatrix}{ or alternatively a contrast matrix. }
  \item{alpha}{ level for the quantile.}
  \item{p.value}{ logical indicating wheater a p-value should be computed.}
  \item{q.value}{ logical indicating wheater an \code{alpha}-quantile 
                  should be computed.}
  \item{\dots}{ additional arguments passed to
                \code{\link[mvtnorm]{pmvnorm}}.}
}
\details{
  A test for the null hypothesis of equal success rates against the
  alternative of a monotone increasing trend is performed.
}
\value{
  An object of class \code{htest} with elements
  \item{statistic}{ test statistic,}
  \item{p.value}{ the p-value, }
  \item{q.value}{the \code{alpha} quantile,}
  \item{estimate}{an naive estimator of the location of the changepoint.}
}
\references{ 
  F. Bretz and L.A. Hothorn (2002). Detecting dose-response using contrasts:
  asymptotic power and sample size determination for binomial data.
\emph{Statistics in Medicine}, \bold{22}(21): 3325--3335.
}

\author{ Torsten Hothorn <Torsten.Hothorn@rzmail.uni-erlangen.de> }
\examples{
  
  ### data from Hirotsu et al, 1992

  succ <- c(20, 23, 27, 26, 9)
  nobs <- c(36, 41, 36, 35, 14)
  bindosres(succ, nobs)

}
\keyword{htest}
