# Supplementary material for: Trend tests for the evaluation of exposure-response relationships in epidemiological exposure studies
Source: Epidemiol Perspect Innov. 2009 Mar 6;6:1. doi: 10.1186/1742-5573-6-1 (PMC2666731; doi:10.1186/1742-5573-6-1)
Supplement: Additional file 2 — R package bindosres. The R package bindosres which can be installed in R via "install packages from local zip files" [file 1742-5573-6-1-S2.gz › bindosres/man/power.bindosres.Rd]

\name{power.bindosres}
\alias{power.bindosres}
\title{ Power for Trend Tests for Binary Data }
\description{
  The power for a trend test for binary data based on contrasts
  is computed.
}
\usage{
power.bindosres(n, p, alpha = 0.05, type = c("Changepoint"), ...)
}

\arguments{
  \item{n}{ integer vector of sample sizes }
  \item{p}{ event probabilities under the alternative }
  \item{alpha}{ level of the test }
  \item{type}{ the type of contrasts to be used }
  \item{\dots}{ additional arguments passed to \code{\link[mvtnorm]{pmvnorm}}}
}
\details{
  The power for a trend test for binary data is computed for an alternative
  specified by argument \code{p} following the derivations by Bretz and
  Hothorn, 2002.
}
\value{
  The power is returned as well as some status information
  from \code{\link[mvtnorm]{pmvnorm}}.
}
\references{ 
 
	F. Bretz and L.A. Hothorn (2002). Detecting dose-response using
	contrasts: asymptotic power and sample size determination for
	binomial data. \emph{Statistics in Medicine} \bold{21}, 3325--3335.
}
\author{ Torsten Hothorn <Torsten.Hothorn@rzmail.uni-erlangen.de> }

\seealso{\link{bindosres.test}}
\examples{

hypothesis <- c(0.1, 0.1, 0.1, 0.1)
alternative <- c(0.05, 0.13, 0.21, 0.30)
nobs <- rep(24,4)
power.bindosres(nobs, hypothesis) ### == 0.05
power.bindosres(nobs, alternative) ### == 0.706
}
\keyword{htest}% at least one, from doc/KEYWORDS
