# Supplementary material for: Trend tests for the evaluation of exposure-response relationships in epidemiological exposure studies
Source: Epidemiol Perspect Innov. 2009 Mar 6;6:1. doi: 10.1186/1742-5573-6-1 (PMC2666731; doi:10.1186/1742-5573-6-1)
Supplement: Additional file 2 — R package bindosres. The R package bindosres which can be installed in R via "install packages from local zip files" [file 1742-5573-6-1-S2.gz › bindosres/man/paraboot.Rd]

\name{paraboot}
\alias{paraboot}
\alias{paraboot.bindosres}
\alias{paraboot.default}
\title{ Bootstrap for changepoint estimator.}
\description{
  The variability of a naive changepoint estimator and an improved estimator
via majority voting is computed. }
\usage{
paraboot(x, ...)
\method{paraboot}{bindosres}(x, B = 1000, usequantile = FALSE,...)
}
\arguments{
  \item{x}{ an object of class \code{bindosres} as returned by function
            \code{\link{bindosres.test}}.}
  \item{B}{number of bootstrap samples.}
  \item{usequantile}{logical indicating wheater bootstrap samples those
                     statistic exceeds the quantile should be considered.}
  \item{\dots}{ additional arguments.}
}
\details{
  \code{B} bootstrap samples are created via a parametric bootstrap from the
  binomial distribution. The test statistic and the naive changepoint
  estimator are computed for each bootstrap sample. 
}
\value{
  An object of class \code{paraboot} is returned, with elements
  \item{naiveest}{the native changepoint estimator}
  \item{naivevar}{the variability of the estimator}
  \item{voteest}{an improved estimator via majority voting}
  \item{Bpost}{the number of valid bootstrap samples.}
}
\author{ Torsten Hothorn <Torsten.Hothorn@rzmail.uni-erlangen.de> }
\examples{

  ### data from Hirotsu et al, 1992

  succ <- c(20, 23, 27, 26, 9)
  nobs <- c(36, 41, 36, 35, 14)
  test <- bindosres.test(succ, nobs)
  test
  paraboot(test)
}
\keyword{htest}
