# Supplementary material for: Trend tests for the evaluation of exposure-response relationships in epidemiological exposure studies
Source: Epidemiol Perspect Innov. 2009 Mar 6;6:1. doi: 10.1186/1742-5573-6-1 (PMC2666731; doi:10.1186/1742-5573-6-1)
Supplement: Additional file 2 — R package bindosres. The R package bindosres which can be installed in R via "install packages from local zip files" [file 1742-5573-6-1-S2.gz › bindosres/tests/dataexamples.R]

library(bindosres)
library(mvtnorm)

### Bretz & Hothorn, 2002

x <- cbind(c(9, 19, 21, 21, 24), c(20, 43, 42, 42, 41))
colnames(x) <- c("succ", "n")

mod <- bindosres.test(x, type = "Williams")
mod
paraboot(mod)

### Hirotsu et al., 1992

x <- cbind(c(20, 23, 27, 26,9 ), c(36, 41, 36, 35, 14))
x <- as.data.frame(x)
colnames(x) <- c("succ", "n")
cmatrix <- contrMat(x[,2], "Changepoint")
mod <- bindosres.test(x, cmatrix = cmatrix)
mod
paraboot(mod)
nonparaboot(mod)
