# Supplementary material for: Trend tests for the evaluation of exposure-response relationships in epidemiological exposure studies
Source: Epidemiol Perspect Innov. 2009 Mar 6;6:1. doi: 10.1186/1742-5573-6-1 (PMC2666731; doi:10.1186/1742-5573-6-1)
Supplement: Additional file 2 — R package bindosres. The R package bindosres which can be installed in R via "install packages from local zip files" [file 1742-5573-6-1-S2.gz › bindosres/tests/pML.R]

library(bindosres)
### Testing ML estimates

# (i) p_1 <= p_2 <= p_3

# balanced
x <- c(20, 30, 40)
n <- c(100, 100, 100)
x / n
stopifnot(all(MLest(x, n) == x/n))

# unbalanced
n <- c(99, 100, 101)
x / n
stopifnot(all(MLest(x, n) == x/n))


# (ii) p_1 <= p_2 => p_3

# balanced
x <- c(20, 30, 5)
n <- c(100, 100, 100)
x / n
x[1] / n[1] >= sum(x[2:3])/sum(n[2:3])
stopifnot(all(MLest(x, n) == sum(x)/sum(n)))

# unbalanced
x <- c(20, 30, 5)
n <- c(99, 100, 101)
x / n
x[1] / n[1] >= sum(x[2:3])/sum(n[2:3])
stopifnot(all(MLest(x, n) ==  sum(x)/sum(n)))


# (iii) p_1 <= p_2 => p_3

# balanced
x <- c(20, 30, 20)
n <- c(100, 100, 100)
x / n
x[1] / n[1] >= sum(x[2:3])/sum(n[2:3])
stopifnot(all(MLest(x, n) == c(x[1] / n[1], sum(x[2:3])/sum(n[2:3]),
                 sum(x[2:3])/sum(n[2:3]))))

# unbalanced
x <- c(20, 30, 20)
n <- c(99, 100, 101)
x / n
x[1] / n[1] >= sum(x[2:3])/sum(n[2:3])
stopifnot(all(MLest(x, n) == c(x[1] / n[1], sum(x[2:3])/sum(n[2:3]),
                 sum(x[2:3])/sum(n[2:3]))))

# (iv) p_1 => p_2 <= p_3

# balanced
x <- c(20, 10, 20)
n <- c(100, 100, 100)
x / n
x[3] / n[3] >= sum(x[1:2])/sum(n[1:2])
stopifnot(all(MLest(x, n) == c(sum(x[1:2])/sum(n[1:2]),
                 sum(x[1:2])/sum(n[1:2]), x[3] / n[3])))


# balanced
x <- c(20, 10, 20)
n <- c(99, 100, 101)
x / n
x[3] / n[3] >= sum(x[1:2])/sum(n[1:2])
stopifnot(all(MLest(x, n) == c(sum(x[1:2])/sum(n[1:2]),
                 sum(x[1:2])/sum(n[1:2]), x[3] / n[3])))


# (v) p_1 => p_2 <= p_3

# balanced
x <- c(20, 5, 7)
n <- c(100, 100, 100)
x / n
x[3] / n[3] >= sum(x[1:2])/sum(n[1:2])
stopifnot(all(MLest(x, n) == sum(x)/sum(n)))


# balanced
x <- c(20, 5, 7)
n <- c(99, 100, 101)
x / n
x[3] / n[3] >= sum(x[1:2])/sum(n[1:2])
stopifnot(all(MLest(x, n) == sum(x)/sum(n)))


# (vi) p_1 => p_2 => p_3

# balanced
x <- c(20, 10, 5)
n <- c(100, 100, 100)
x / n
x[3] / n[3] >= sum(x[1:2])/sum(n[1:2])
stopifnot(all(MLest(x, n) == sum(x)/sum(n)))


# balanced
x <- c(20, 10, 5)
n <- c(99, 100, 101)
x / n
x[3] / n[3] >= sum(x[1:2])/sum(n[1:2])
stopifnot(all(MLest(x, n) == sum(x)/sum(n)))
