# Supplementary material for: Trend tests for the evaluation of exposure-response relationships in epidemiological exposure studies
Source: Epidemiol Perspect Innov. 2009 Mar 6;6:1. doi: 10.1186/1742-5573-6-1 (PMC2666731; doi:10.1186/1742-5573-6-1)
Supplement: Additional file 2 — R package bindosres. The R package bindosres which can be installed in R via "install packages from local zip files" [file 1742-5573-6-1-S2.gz › bindosres/NAMESPACE]

export(bindosres, bindosres.test, paraboot, power.bindosres, nonparaboot,
MLest)
S3method(confint, bindosres)
S3method(nonparaboot, bindosres)
S3method(bindosres.test, data.frame)
S3method(bindosres.test, numeric)
S3method(bindosres.test, matrix)
S3method(confint, bindosres)
S3method(paraboot, bindosres)
