# Supplementary material for: Trend tests for the evaluation of exposure-response relationships in epidemiological exposure studies
Source: Epidemiol Perspect Innov. 2009 Mar 6;6:1. doi: 10.1186/1742-5573-6-1 (PMC2666731; doi:10.1186/1742-5573-6-1)
Supplement: Additional file 2 — R package bindosres. The R package bindosres which can be installed in R via "install packages from local zip files" [file 1742-5573-6-1-S2.gz › bindosres/inst/simulations/sim1.R]

library("bindosres")

attach(asNamespace("bindosres"))

set.seed(290875)

NSim <- 100

p <- c(0.2, 0.2, 0.3)
n <- c(30, 30, 30)

a <- simulations(p, n, NSim = 100, status = FALSE, type = "anrakus",
                 sigonly = FALSE)
a

a <- simulations(p, n, NSim = 100, status = FALSE, type = "MLpattern", 
                 sigonly = FALSE)
a


p <- c(0.05, 0.05, 0.05, 0.05, 0.05, 0.3)
n <- rep(20, 6)

a <- simulations(p, n, NSim = NSim, status = FALSE)
a

n <- rep(12, 6)

a <- simulations(p, n, NSim = NSim, status = FALSE)
a

n <- rep(8, 6)

a <- simulations(p, n, NSim = NSim, status = FALSE)
a


p <- c(0.05, 0.05, 0.05, 0.3, 0.3, 0.3)
n <- rep(20, 6)

a <- simulations(p, n, NSim = NSim, status = FALSE)
a

p <- c(rep(0.05, 8), 0.3)
n <- rep(20, 9)

a <- simulations(p, n, NSim = NSim, status = FALSE)
a


p <- c(0.05, 0.05, 0.05, 0.05, 0.05, 0.15)
n <- c(190, 150, 110, 90, 50, 10)

a <- simulations(p, n, NSim = NSim, status = FALSE)
a

p <- c(0.1, 0.1, 0.1, 0.1, 0.1, 0.2)
n <- rep(100, 6)

a <- simulations(p, n, NSim = NSim, status = FALSE)
a

p <- c(0.1, 0.1, 0.1, 0.1, 0.1, 0.2)
n <- c(190, 150, 110, 90, 50, 10)

a <- simulations(p, n, NSim = NSim, status = FALSE)
a
